# Supplementary material for: Solvatomorphic Diversity in Coordination Compounds of Copper(II) with l-Homoserine and 1,10-Phenanthroline: Syntheses, Crystal Structures and ESR Study
Source: Molecules. 2024 Nov 27;29(23):5621. doi: 10.3390/molecules29235621 (PMC11643913; doi:10.3390/molecules29235621)
Supplement: Supplementary file 1 [file molecules-29-05621-s001.zip]

Archive with 1 entries (1 files):
- molecules-3304768-supplementary.pdf
